# Supplementary material for: Systematic Review of Multi-Dimensional Vulnerabilities in the Himalayas
Source: Int J Environ Res Public Health. 2022 Sep 26;19(19):12177. doi: 10.3390/ijerph191912177 (PMC9566038; doi:10.3390/ijerph191912177)
Supplement: Supplementary file 1 [file ijerph-19-12177-s001.zip]

Archive with 2 entries (2 files):
- ijerph-1879507-supplementary/ijerph-1879507-supplementary-done.pdf
- ijerph-1879507-supplementary/Vulnerability data Table S1.xlsx
