# Supplementary material for: Systematic Review of Multi-Dimensional Vulnerabilities in the Himalayas
Source: Int J Environ Res Public Health. 2022 Sep 26;19(19):12177. doi: 10.3390/ijerph191912177 (PMC9566038; doi:10.3390/ijerph191912177)
Supplement: Supplementary file 1 [file ijerph-19-12177-s001.zip › ijerph-1879507-supplementary/Vulnerability data Table S1.xlsx]

## Sheet: Data for Analysis
S. No	Authors	Title	Keywords	Year	Journal	Type of Vulnerability (social, economical, Ecological or integrated	Methods	Vulnerability Indicator	Vulnerbility source	Himalayan Region					Country/ Countries	Causes of Vulnerability	Purpose_AssessextentofVulnerability (Low, Medium & High)	Purpose_QuantifyimpactonHumanhealth	Purpose_Quantifyimpactonhumanslivelihood	Purpose_QuantifyimpactonEnvironment	Purpose_DocumentInterventions	Purpose_DocumentimpactonInfrastructure	Purpose_DocumentingChange	Data_naturalscience	Data_Social	Data_Hybrid	Data Collection Method_Interviews	Data Collection Method_GIS/Remote Sensin	Data Collection Method_Directobservation	Data Collection Method_Group discussion	Data Collection Method_Surveys	Data Collection Method_Archives	Impact_Humanhealth	Impact_Impacttohumanlivelihood	Impact_onenvironment	Impact_infrasturcture	Impact_Others	Documented Intervention_LandUse	Documented Intervention_PovertyAllevation	Documented Intervention_capacitybuilding	Documented Intervention_ResilientInfrastructure	Documented Intervention_livelihoodopportunities	Documented Intervention_earlywarning system	Documented Intervention_RelocationCenters	Documented_Existing situation	Documented_Integrated Assessment	Documented Intervention_Others	Documented Intervention_Educationprograms	Recommendations_Livelihoodimprovement
									1= Natural 2= Made made 3=both	Eastern Himalaya	Central Himalaya	Western Himalaya	Northern Himalaya	More than 1 Region
1	Manoranjan Mishra; Bratati Barik; Amrita Singh; Kausila Timsina; Karma Detsen Omgu Bhutia; A. BalaSuddareshwaran	Vulnerability and Adaptive Capacity of Rural Household to Changing Climate in Sikkim Himalaya	adaptation, climatic stress, fragile mountain ecosystems	2014	Asian Journal of Research in Social Sciences and Humanities	Integrated		Climate change	1	0	1	0	0	0	India	Climate Change	High	0	1	0	0	0	0	0	1	0	1	0	0	0	1	0	0	1	1	0	0	0	0	0	0	0	0	0	0	0	0	0	1
2	Rajendra Kumar Isaac; Monisha Isaac	Vulnerability of Indian Agriculture to Climate Change: A Study of the Himalayan Region State	Climate variability, agriculture, land use, mitigation strategies	2017	International Journal of Agricultural and Biosystems Engineering	Integrated		Climate change, Landuse change	1	0	1	0	0	0	India	Changing climate, Landuse change	High	0	1	0	0	0	0	1	0	0	0	1	1	0	0	0	0	1	1	0	0	0	0	0	0	0	0	0	0	0	0	0	0
3	Suman Aryal; Geoff Cockfield; Tek Narayan Maraseni	Vulnerability of Himalayan transhumant communities to climate change		2014	Climate change	Integrated		Climate change, Socio-economics, Health	1	0	1	0	0	0	Nepal	Climate change	High	1	1	1	0	0	0	0	0	1	1	0	0	0	1	1	1	1	1	0	0	0	0	0	0	0	0	0	0	0	0	0	1
4	Rishikesh Pandey; Douglas K. Bardsley	Social-ecological vulnerability to climate change in the Nepali Himalaya	Social-ecology; Climate change; Vulnerability; Kaligandaki basin; Himalaya; Nepal	2015	Applied Geography	Integrated		Social systems, Climate change	1	0	1	0	0	0	Nepal	Climate change, Exposure, Sensitivity	High	0	1	1	0	0	0	0	0	1	1	0	0	0	1	1	0	1	1	0	0	0	0	0	0	0	0	0	0	0	0	0	1
5	R.K. Maikhuri; Annpurna Nautiyal; N.K. Jha; L.S. Rawat; Ajay Maletha; P.C. Phondani; Y.M. Bahuguna; G.C. Bhatt	Socio-ecological vulnerability: assessment and coping strategy to environmental disaster in Kedarnath valley, Uttarakhand, Indian Himalayan Region	Vulnerability, Environmental disaster, Livelihood, Local community, Himalaya	2017	International Journal of Disaster Risk Reduction	Integrated		Socio-economics, Poor infrastructure, weak laws enforcement	1	0	1	0	0	0	India	Poverty, landuse change, weak infrastructure, disaster prone area	High	1	1	1	0	0	0	0	0	1	1	0	0	1	1	1	1	1	1	0	0	0	0	0	0	0	0	0	0	0	0	1	1
6	Arun B. Shrestha; Raju Aryal	Climate change in Nepal and its impact on Himalayan glaciers	Himalayas; Glacial lake; outburst flood; Glacier fluctuations; River discharge; Livelihoods	2011	Reginal Environmental Change	Integrated		Climate change, Land use and cover change, River discharge, livelihoods, Outburst floods	1	0	1	0	0	0	Nepal	Climate change, land use /cover change, glacier melting	Medium	1	1	1	0	0	0	0	0	1	0	1	0	0	0	1	1	1	1	0	0	0	0	0	0	0	0	0	0	0	0	0	1
7	David R. Rounce; Daene C. McKinney ; Jonathan M. Lala; Alton C. Byers ; C. Scott Watson	A new remote hazard and risk assessment framework for glacial lakes in the Nepal Himalaya		2016	Hydrology and Earth System Science	Ecological		Land cover change	1	0	1	0	0	0	Nepal	Outburst floods	High	0	0	1	0	0	0	1	0	0	0	1	0	0	0	0	0	0	1	0	0	0	0	0	0	0	0	0	1	0	0	0	0
8	Ajay K. Gupta; Mridula Negi; Subrata Nandy; Juha M. Alatalo; Vishal Singh; Rajiv Pandey	Assessing the vulnerability of socio-environmental systems to climate change along an altitude gradient in the Indian Himalayas	Vulnerability index (VI); Adaptation; Exposure; Extreme events; Stress	2019	Ecological Indicators	Integrated		Socio-economic, Ecological,	1	0	1	0	0	0	India	Climate change	High	0	1	1	0	0	0	0	0	1	1	0	0	0	1	1	0	1	1	0	0	0	0	0	0	0	0	0	0	0	0	0	1
9	Arshad Ashraf; Rozina Naz; Muhammad Bilal Iqbal	Altitudinal dynamics of glacial lakes under changing climate in the Hindu Kush, Karakoram, and Himalaya ranges	Glacial lakes; Altitudinal range; Lake expansion; Remote sensing; Himalaya	2017	Geomorphology	Ecological		Glacial lake increase	1	0	0	1	0	0	Pakistan	Growing glacial lakes	High	0	0	0	0	0	1	1	0	0	0	1	0	0	0	0	0	0	1	0	0	0	0	0	0	0	0	0	1	0	0	0	0
10	Atta-ur Rahman; Amir Nawaz Khan; Andrew E. Collins	Analysis of landslide causes and associated damages in the Kashmir Himalayas of Pakistan	Landslide; Causes; Effects; Evaluation; Management	2014	Natural Hazards	Integrated		Increasing landslides	1	0	0	1	0	0	Pakistan	Surface geology, Seismo-tectonics, climate, Human-factors	High	0	1	1	0	1	0	0	0	1	1	1	0	1	0	1	0	1	0	0	0	0	0	0	1	0	0	0	1	0	0	0	0
11	Lavkush Kumar Patel; Parmanand Sharma; C. M. Laluraj; Meloth Thamban; Ajit Singh; Rasik Ravindra	A geospatial analysis of Samudra Tapu and Gepang Gath glacial lakes in the Chandra Basin, Western Himalaya	Geospatial techniques; Proglacial lakes; Glacial lake outburst floods; Chandra Basin; Himalaya	2017	Natural Hazards	Integrated		Glacial lake increase	1	0	0	1	0	0	India	Growing glacial lakes	High	0	0	1	0	0	1	1	0	0	0	1	0	0	0	0	0	1	0	0	0	0	0	0	0	0	0	0	0	0	0	0	0
12	Rajiv Pandey; Roberta Aretano; Ajay K. Gupta; Dhanraj Meena; Bhuvnesh Kumar; Juha M. Alatalo	Agroecology as a Climate Change Adaptation Strategy for Smallholders of Tehri-Garhwal in the Indian Himalayan Region	Climatic extremes; Multi-species plantation; Vulnerability; Ecosystem services	2016	Small-scale Forestry	Economical		Climate change	1	0	1	0	0	0	India	Climate change	High	0	1	0	1	0	0	0	1	0	1	0	0	0	1	0	0	1	1	0	0	0	0	0	0	1	0	0	0	0	0	0	0
13	Kireet Kumar; Sneh Joshi; Varun Joshi	Climate Variability, Vulnerability, and Coping Mechanism in Alaknanda Catchment, Central Himalaya, India		2008	Ambio	Ecological		Climate change	1	0	1	0	0	0	India	Climate change	High	0	1	0	0	0	1	0	1	0	1	0	0	0	1	1	0	1	0	0	0	0	0	0	0	0	0	0	1	0	0	0	0
14	Fes A. De Scally	Characteristics and Mitigation of the Snow Avalanche Hazard in Kaghan Valley, Pakistan Himalaya	Snow avalanche hazards; Kaghan Valley; Pakistan Himalaya	1994	Natural Hazards	Integrated		Land use change, Population growth, tourism	1	0	0	1	0	0	Pakistan	Landuse change, population growth, Human activities	High	0	1	0	0	0	0	1	0	0	0	0	1	0	0	0	0	0	1	0	0	0	0	0	0	0	0	0	1	0	0	0	0
15	Gyan P. Nyaupane; Netra Chhetri	Vulnerability to Climate Change of Nature-Based Tourism in the Nepalese Himalayas	Himalayas; climate change; Nepal; nature-based tourism; vulnerability; impacts	2009	Tourism Geographies	Economical		Tourism	1	0	1	0	0	0	Nepal	Climate change		0	1	0	0	0	1	0	1	0	0	0	0	0	0	1	0	1	0	0	0	0	0	0	0	0	0	0	0	0	0	0	0
16	Nani Maiya Sujakhu; Sailesh Ranjitkar; Jun He; Dietrich Schmidt-Vogt; Yufang Su; Jianchu Xu	Assessing the Livelihood Vulnerability of Rural Indigenous Households to Climate Changes in Central Nepal, Himalaya	livelihood vulnerability index; climate change; social and gender vulnerability; Himalaya	2019	sustainability	Economical		Livelihood, female headed households,	1	0	1	0	0	0	Nepal	Climate change		0	1	0	0	0	0	0	1	0	1	0	0	0	0	0	0	1	0	0	0	0	0	0	0	0	0	0	1	0	0	0	1
17	Rajiv Pandey; ShashidharKumar Jha	Climate vulnerability index - measure of climate change vulnerability to communities: a case of rural Lower Himalaya, India	Adaptive capacity; Exposure; Mitigation; Sensitivity; Social vulnerability	2011	Mitigation and Adaptation Strategies for Global Change	Integrated		Climate variability, livelihood, social networks	1	0	1	0	0	0	India	Climate change		1	1	1	0	0	0	0	1	0	1	0	0	0	0	0	1	1	1	0	0	0	0	0	0	0	0	0	1	0	0	0	0
18	HAIYING YU; P.K. JOSHI; K.K. DAS; D.D. CHAUNIYAL; DAVID R. MELICK; XUEFEI YANG; JIANCHU XU	Land use/cover change and environmental vulnerability analysis in Birahi Ganga sub-watershed of the Garhwal Himalaya, India	Geographical information system; human interference; remote sensing; Spatial Principal Component Analysis; watershed	2007	Tropical Ecology	Ecological		Land use/ Land cover change	1	0	1	0	0	0	India	Land use /cover change		0	0	1	0	0	0	0	0	1	1	1	0	0	0	0	0	0	1	0	0	1	0	0	0	0	0	0	0	0	0	0	0
19	Roopam Shukla; Kamna Sachdeva; P. K. Joshi	Demystifying vulnerability assessment of agriculture communities in the Himalayas: a systematic review	Himalayas; Vulnerability assessment; Agriculture communities; Systematic review	2017	Natural Hazards	Economical		Poverty,	1	0	0	0	0	1	ALL	Climate change, land use /cover change, Disasters,		0	1	0	0	0	1	0	0	1	0	0	0	0	0	1	0	1	0	0	0	0	0	0	0	0	0	0	1	0	0	0	0
20	Tanzina Dilshad; Dwijen Mallick; Pranita B. Udas; Chanda G. Goodrich; Anjal Prakash; Ganesh; Gorti; Suruchi Bhadwal; Muhammad Zubair Anwar; Neha Khandekar; S. M. Tanvir Hassan; Nusrat Habib; Saqib Shakeel Abbasi; Md. Abu Syed; Dr. Atiq Rahman	Growing Social Vulnerability in the River Basins: Evidence from the Hindu Kush Himalaya (HKH) Region	Social Drivers and Conditions; Marginalization; Climate Change Stress; Social Vulnerability; Gender Responsive Adaptation; Hindu Kush Himalaya	2018	Environmental Development	Social		Climate change,	1	0	0	0	0	1	ALL	Climate change		0	1	0	0	0	1	0	1	0	1	0	0	1	0	0	0	1	0	0	0	0	0	0	0	0	0	0	1	0	0	0	1
21	R. B. Singh; D. K. Mishra	Green Tourism in Mountain Regions - Reducing Vulnerability and Promoting People and Place Centric Development in the Himalayas	Mountain region; green tourism; development programme; Kullu Himalaya	2004	Journal of Mountain Science	Ecological		Tourism	2	0	0	1	0	0	India	Mass tourism		0	0	1	1	0	0	0	1	0	0	0	0	0	0	1	0	0	1	0	0	0	0	0	0	0	0	0	1	0	0	0	0
22	Arshad Ashraf; Rozina Naz; Rakhshan Roohi	Glacial lake outburst flood hazards in Hindukush, Karakoram and Himalayan Ranges of Pakistan: implications and risk analysis		2012	Geomatics, Natural Hazards and Risk	Integrated		Glacial lakes formation	1	0	0	1	0	0	Pakistan	Global warming		0	1	1	0	0	1	1	0	0	0	1	1	0	0	0	0	1	0	0	0	0	0	0	0	0	0	0	1	0	0	0	0
23	Piyoosh Rautela; Girish Chandra Joshi; Bhupendra Bhaisora; Chanderkala Dhyani; Suman Ghildiyal; Ashish Rawat	Seismic vulnerability of Nainital and Mussoorie, two major Lesser Himalayan tourist destinations of India	Himalaya; Uttarakhand; Earthquake; Seismic vulnerability; Damageability; Building performance; Vulnerability analysis	2015	International Journal of Disaster Risk Reduction	Economical		Seismic zone, building construction	1	0	1	0	0	0	India	Earthquake zone, building construction		1	1	0	0	1	0	1	0	0	0	1	1	0	1	0	1	1	0	1	0	0	0	0	0	0	0	0	1	0	0	0	0
24	Sapna Bisht; Smita Chaudhry; Subrat Sharma; Sandeep Soni	Assessment of flash flood vulnerability zonation through Geospatial technique in high altitude Himalayan watershed, Himachal Pradesh India	Flash floods; Vulnerability; Geospatial; Morphometry; Slope; Indian Himalaya	2018	Remote Sensing Applications: Society and Environment	Integrated		Fragile environment, flood prone area	1	0	0	1	0	0	India	Flash floods	High	1	1	1	0	0	1	0	0	1	0	1	0	0	0	1	1	1	0	0	0	0	0	0	0	0	0	0	1	0	0	0	0
25	Gowhar Meraj; Shakil A. Romshoo; A. R. Yousuf; Sadaff Altaf; Farrukh Altaf	Assessing the influence of watershed characteristics on the flood vulnerability of Jhelum basin in Kashmir Himalaya	Kashmir Himalaya; Jhelum basin; Hydrology; Morphometry; Runoff potential; Flood vulnerability	2015	Natural Hazards	Integrated		High population density, Flood prone, Climate change	1	0	0	1	0	0	India	High Population density, flood prone, climat change	High	0	1	0	0	0	0	0	0	1	0	1	1	0	1	0	0	1	0	0	0	0	0	0	0	0	0	0	1	0	0	0	0
26	Ajay K. Gupta; Mridula Negi; Subrata Nandy; Manoj Kumar; Vishal Singh; Donatella Valente; Irene Petrosillo; Rajiv Pandey	Mapping socio-environmental vulnerability to climate change in different altitude zones in the Indian Himalayas	Entropy weighing; Principal Component Analysis; Socio-environmental vulnerability index; Adaptive capacity; Mountain landscape	2019	Ecological Indicators	Integrated		Climate change	1	0	1	0	0	0	India	Climate change, Altitudnal zone		1	1	1	0	0	0	0	0	1	1	1	0	0	0	0	1	1	1	0	0	0	0	0	0	0	0	0	1	0	0	0	1
27	S. Nandy; C. Singh; K.K. Das; N.C. Kingma; S.P.S. Kushwaha	Environmental vulnerability assessment of eco-development zone of Great Himalayan National Park, Himachal Pradesh, India	Great Himalayan National Park; Environmental vulnerability; Remote sensing; Geographic information system; Spatial principal component analysis; Environmental vulnerability integrated index	2015	Ecological Indicators	Ecological		Land use /land cover change, Forest fire	3	0	0	1	0	0	India	Land use /cover change, Forest fire,		0	0	1	0	0	1	0	0	1	0	1	0	0	0	0	0	0	1	0	0	0	0	0	0	0	0	0	1	0	0	0	1
28	Chanda Gurung Goodrich; Pranita Bhushan Udas; Harriet Larrington-Spencer	Conceptualizing gendered vulnerability to climate change in the Hindu Kush Himalaya: Contextual conditions and drivers of change	Climate change; Gender; Hindu Kush Himalaya; Intersectionalities; Vulnerabilities	2019	Environmental Development	Social		Climate change	1	0	0	0	0	0	ALL	Climate Change		0	1	0	0	0	0	0	1	0	0	0	0	0	0	1	0	1	0	0	0	0	0	0	0	0	0	0	1	0	0	0	1
29	Suruchi Bhadwal; Ghanashyam Sharma; Ganesh Gorti; Sudeshna Maya Sen	Livelihoods, gender and climate change in the Eastern himalayas	Mountains; Complexities; Gender; Livelihoods; Vulnerabilities; Intersectionality	2019	Environmental Development	Social		Climate change	1	1	0	0	0	0	India	Climate change		0	1	0	0	0	0	0	1	0	1	0	0	1	1	0	0	1	0	0	0	0	0	0	0	0	0	0	1	0	0	0	0
30	Anamika Barua; Suparana Katyaini; Bhupen Mili	Understanding the multifaceted attributes to rural poverty while assessing the water-poverty-climate change linkage in the Indian Eastern Himalaya	rural poverty; water; climate change; resilience; green economics	2012	International Journal of Green Economics	Integrated		Climate change, poverty	1	1	0	0	0	1	India	Climate change, poverty, sensitivity		1	1	0	0	0	0	0	1	0	1	0	0	1	1	0	1	1	0	0	0	0	0	0	0	0	0	0	1	0	0	0	1
31	Anamika Barua; Suparana Katyaini; Bhupen Mili; Pernille Gooch	Climate change and poverty: building resilience of rural mountain communities in South Sikkim, Eastern Himalaya, India	Climate change; Multidimensional poverty assessment tool; Poverty; Resilience	2013	Regional Environmental Change	Economical		Poverty, Climate change, weak resilience	3	1	0	0	0	0	India	Climate change, poverty,		0	1	0	0	0	0	0	1	0	1	0	0	1	0	0	0	1	0	0	0	0	0	0	0	0	0	0	1	0	0	0	1
32	Piyoosh Rautela; Girish Chandra Joshi; Shailesh Ghildiyal	Economics of seismic resilience of educational infrastructure in high earthquake hazard prone Himalayan province of Uttarakhand in India	Uttarakhand; Himalaya; Earthquake; Rapid Visual Screening (RVS); Damageability; Seismic gap; School safety	2019	International Journal of Disaster Risk Reduction	Economical		Poor infrastructure	1	0	1	0	0	0	India	Poor Infrastructure		0	0	0	0	1	0	0	1	0	0	0	1	0	1	0	0	0	0	1	0	0	0	0	0	0	0	0	1	0	0	0	0
33	Afroz Ahmad Shah; Sheeba Khwaja; Bilal A. Shah; Qibah Reduan; Zirah Jawi	Living With Earthquake and Flood Hazards in Jammu and Kashmir, NW Himalaya	Kashmir basin; Leh basin; earthquakes; floods; Kashmir conflict	2018	Frontiers in Earth Science	Integrated		Floods prone, earthquake zone, Conflict zone	3	0	0	1	0	0	India	Flood, Earthquakes, political conflicts		0	1	0	0	0	1	0	1	0	1	0	0	0	0	0	0	1	0	0	0	0	0	0	0	0	0	0	1	0	0	0	0
34	Rajiv Pandey; Juha M. Alatalo; Kavita Thapliyal; Sharmila Chauhan; Kelli M. Archie; Ajay K. Gupta; Shashidhar Kumar Jha; Manoj Kumar	Climate change vulnerability in urban slum communities: Investigating household adaptation and decision-making capacity in the Indian Himalaya	Adaptation; Climate change mitigation; Coping capacity; Hazard; Risk; Resilience; Slum dwellers; Urban poor; India	2018	Ecological Indicators	Social, Ecological		Poverty, Climate change,	1	0	1	0	0	0	India	Climate change, Poverty	High	1	1	1	0	0	0	0	1	0	1	0	0	0	0	0	0	1	0	0	0	0	0	0	0	0	0	0	1	0	0	0	1
35	Roopam Shukla; Kamna Sachdeva; P.K. Joshi	Inherent vulnerability of agricultural communities in Himalaya: A village-level hotspot analysis in the Uttarakhand state of India	Inherent vulnerability; Agricultural communities; Village level; AHP; Uttarakhand	2016	Applied Geography	Integrated		Fragile environment	1	0	1	0	0	0	India	Fragile Environment, Climate change	High	0	1	0	0	0	0	0	1	0	0	0	0	0	0	1	0	1	0	0	0	0	0	0	0	0	0	0	1	0	0	0	1
36	Pradeep K. Rawat; Prakash C. Tiwari; Charu C. Pant	Geo-hydrological database modeling for integrated multiple hazards and risk assessment in Lesser Himalaya: a GIS-based case study	Integrated hydrological hazards; Database management system; Geo-informatics; Hydro-informatics; Hazard-informatics	2012	Natural Hazards	Integrated		Floods prone, landslides	1	0	1	0	0	0	India	Floods, Landslides,	High	0	0	0	1	0	0	1	0	0	0	1	0	0	0	1	0	1	1	0	0	0	0	0	0	0	0	0	0	1	0	0	0
37	Sanjay K. Jain; Anil K. Lohani; R. D. Singh; Anju Chaudhary; L. N. Thakural	Glacial lakes and glacial lake outburst flood in a Himalayan basin using remote sensing and GIS	GLOF; Glacier; NDSI; Mike 11	2012	Natural Hazards	Ecological		Glacier lakes formation, Climate change	1	0	1	0	0	0	India	Glacial lakes formation, Climate change		0	0	0	1	0	0	1	0	0	0	1	0	0	0	1	0	0	0	0	1	0	0	0	0	0	0	0	1	1	0	0	0
38	Jeeban Panthi; Suman Aryal; Piyush Dahal; Parashuram Bhandari; Nir Y. Krakauer; Vishnu Prasad Pandey	Livelihood vulnerability approach to assessing climate change impacts on mixed agro-livestock smallholders around the Gandaki River Basin in Nepal	Climate change; Mixed agro-livestock; Nepal; Smallholders; Vulnerability	2015	Regional Environmental Change	Economical		Climate change	1	0	1	0	0	0	Nepal	Climate change	High	0	1	0	0	0	0	0	1	0	1	0	0	0	0	0	0	1	0	0	0	0	0	0	0	0	0	0	1	1	0	0	1
39	Sazeda BEGAM; Dhrubajyoti SEN	Mapping of moraine dammed glacial lakes and assessment of their areal changes in the central and eastern Himalayas using satellite data	Glacier retreat; Lakes mapping; Moraine dammed glacial lake (MDGL); Surface area change of lakes; Landsat imagery data; Least criteria decision analysis (LCDA)	2019	Journal of Mountain Science	Ecological		Climate change, global warming	1	0	0	0	0	1	Bhutan, India, Nepal	Climate change, Global warming	High	0	0	1	1	0	1	0	0	1	0	1	0	0	0	1	0	1	1	0	0	0	0	0	0	0	0	0	1	0	0	0	0
40	Rajiv Pandey; Shashidhar Kumar Jha; Juha M. Alatalo; Kelli M. Archie; Ajay K. Gupta	Sustainable livelihood framework-based indicators for assessing climate change vulnerability and adaptation for Himalayan communities	Bottom-up approach; Exposure; Household capital; Resilience	2017	Ecological Indicators	Integrated		Climate change	1	0	1	0	0	0	India	Climate change, Remoteness		0	1	0	0	0	0	0	1	0	1	0	0	0	0	1	0	1	0	0	0	0	0	0	0	0	0	0	1	1	0	0	0
41	Naveen Chandra Joshi; G. S. Rawat	An integrated approach for the identification and prioritization of areas based on their livelihood vulnerability index: a case study of agro-pastoral community from Western Indian Himalaya	Climate change and adaptation; Agro-pastoral; Livelihood vulnerability; Traditional knowledge; Intervention	2021	Mitigation and Adaptation Strategies for Global Change	Economical		Livelihood,	1	0	1	0	0	0	India	Climate change, socio-economic changes	High	0	1	0	0	0	0	0	1	0	1	0	0	1	0	0	0	1	0	0	0	0	0	0	0	0	0	0	0	1	0	0	1
42	Neha Chauhan; Roopam Shukla; P. K. Joshi	Assessing impact of varied social and ecological conditions on inherent vulnerability of Himalayan agriculture communities	Biogeographic zones; social vulnerability; ecological vulnerability; inherent vulnerability	2019	HUMAN AND ECOLOGICAL RISK ASSESSMENT: AN INTERNATIONAL JOURNAL	Socio-ecological		Socio-economic and ecological condition	2	0	1	0	0	0	India	Climate change, socio-economic condition		0	1	0	0	0	0	0	1	0	0	0	0	0	0	1	0	1	0	0	0	0	0	0	0	0	0	0	0	0	0	0	1
43	Shashidhar Kumar Jha; A. K. Negi; Juha Mikael Alatalo; R. S. Negi; Maneesh Kumar Patasaraiya	Assessment of climate change pattern in the Pauri Garhwal of the Western Himalayan Region: based on climate parameters and perceptions of forest-dependent communities	Climate change; Western Himalaya; Respondents’ perception; Temperature; Rainfall	2020	Environmental Monitoring and Assessment	Ecological		Climate change	1	0	1	0	0	0	India	Climate change		0	0	1	0	0	0	1	1	1	1	0	1	0	0	0	0	1	0	0	0	0	0	0	0	0	0	0	0	0	0	0	0
44	Basanta Paudel; Zhaofeng Wang; Yili Zhang; Mohan Kumar Rai; Pranesh Kumar Paul	Climate Change and Its Impacts on Farmer’s Livelihood in Different Physiographic Regions of the Trans-Boundary Koshi River Basin, Central Himalayas	climate change; impact; adaptation strategies; livelihood; Koshi River Basin	2021	International Journal of Environmental Research and Public Health	Economical		Climate change	1	0	1	0	0	0	Nepal	Climate change	High	1	1	1	0	0	0	0	0	1	1	0	1	1	0	0	1	1	1	0	0	0	0	0	0	0	0	0	1	0	0	0	1
45	Huang Xiao-hui; Zhou Yao-zhi; Fang Jiang-ping; Hou Lei	Climate change has more adverse impacts on the higher mountain communities than the lower ones: people’s perception from the northern Himalayas	Northern Himalayan; Climate change; Perception; Elevation gradient; Tibet	2019	Journal of Mountain Science	Socio-ecological		Climate change, droughts	1	1	0	0	1	0	China	Climate change		0	1	1	0	0	0	0	1	0	1	0	0	0	0	0	0	1	1	0	0	0	0	0	0	0	0	0	0	0	0	0	0
46	Disha Chauhan; Muthuprasad Thiyaharajan; Anvita Pandey; Nidhi Singh; Vishal Singh; Sumit Sen; Rajiv Pandey	Climate change water vulnerability and adaptation mechanism in a Himalayan City, Nainital, India	Adaptive capacity; Exposure; Governance; LST; Resilience; Sensitivity; Urbanization	2021	Environmental Science and Pollution Research	Ecological		Climate change, water vulnerability	1	0	1	0	0	0	India	Climate change		0	0	0	0	0	1	0	0	1	0	1	1	0	1	1	0	0	1	0	0	0	0	0	0	0	0	0	1	0	0	0	0
47	Daniel F. Lorenz; Cordula Dittmer	Disasters in the ‘abode of gods’—Vulnerabilities and tourism in the Indian Himalaya	Tourism; Vulnerability; Disaster; India; Himalaya; "Himalayan Tsunami"	2021	International Journal of Disaster Risk Reduction	Integrated		Landuse change, tourism	2	0	1	0	0	0	India	Landuse change, tourism		0	0	1	0	0	1	0	1	0	1	0	0	1	0	0	0	1	0	0	0	0	0	0	0	1	0	0	1	0	0	0	0
48	Sukanta Malakar; Abhishek K. Rai	Earthquake vulnerability in the Himalaya by integrated multi‑criteria decision models	Himalaya; Earthquake vulnerability; Multi-criteria decision making; AHP-GRA; AHP-VIKOR	2021	Natural Hazards	Integrated	Analytical Hierarchy Process	Earthquakes	1	0	0	0	0	1	ALL	Earthquake		1	1	1	0	0	0	0	0	1	0	1	0	0	0	1	1	1	1	1	0	0	0	0	0	0	0	0	1	0	0	0	0
49	Da Li; Donghui Shangguan; Xinyue Wang; Yongjian Ding; Pengcheng Su; Ruilian Liu; Meixia Wang	Expansion and hazard risk assessment of glacial lake Jialong Co in the central Himalayas by using an unmanned surface vessel and remote sensing	Glacial lake; GLOFs; USV; Remote Sensing; Hazard assessment	2021	Science of the Total Environment	Integrated	Satellite imageries/GIS	Glacial lake increase	1	0	1	0	1	0	China	Climate change/global warming		0	0	0	0	0	1	1	0	0	0	1	1	0	0	0	0	1	1	0	0	0	0	0	0	0	0	0	1	0	0	0	0
50	Gagandeep Singh; Ashish Pandey	Flash flood vulnerability assessment and zonation through an integrated approach in the Upper Ganga Basin of the Northwest Himalayan region in Uttarakhand	Flash flood vulnerability; Weighted sum approach; Principal component analysis; Integrated approach; Upper Ganga Basin; Northwest Himalayas	2021	International Journal of Disaster Risk Reduction	Integrated	GIS/ Analytical Hierarchy Process	Flash floods	1	0	1	0	0	0	India	Land use /cover change		0	0	0	0	0	1	1	0	0	0	1	1	0	0	0	0	1	1	0	0	0	0	0	0	0	0	0	1	0	0	0	0
51	Georg Veha; Oliver Korup; Ariane Walz	Hazard from Himalayan glacier lake outburst floods	Atmospheric warming; Meltwater lakes; GLOF; Extreme-value statistics; Bayesian modeling	2020	Proceedings of the National Academy of Sciences	Ecological	GIS	Glacial lake increase	1	0	0	0	0	1	ALL	Global warming		1	1	1	0	0	0	1	0	0	0	1	0	0	0	1	0	0	1	0	0	0	0	0	0	0	0	0	1	0	0	0	0
52	Samit Thapa; Haizhi Li; Bo Li; Donglei Fu; Xiaofei Shi; Stephen Yabo; Lu Lu; Hong Qi; Wei Zhang	Impact of climate change on snowmelt runoff in a Himalayan basin, Nepal	Climate change; Hydrological modeling; Long short-term memory; Gated recurrent unit; Recurrent neural network; Snowmelt runoff	2021	Environmental Monitoring and Assessment	Ecological	GIS	Climate change, global warming	1	0	1	0	0	0	Nepal	Global warming		0	0	1	0	0	0	1	0	0	0	1	0	0	0	0	0	0	1	0	0	0	0	0	0	0	0	0	1	0	0	0	0
53	Somanth Bera; Balamurugan Guru; Thomas Oommen	Indicator-based approach for assigning physical vulnerability of the houses to landslide hazard in the Himalayan region of India	Vulnerability index; Houses; Landslide; Geomorphic condition; Fuzzy-AHP; Damages	2020	International Journal of Disaster Risk Reduction	Economical	Analytical Hierarchy Process	Landslides	1	1	0	0	0	0	India	Landslides		0	0	0	0	1	0	0	0	1	1	1	1	0	0	0	0	0	0	1	0	0	0	0	0	0	0	0	0	0	0	0	0
54	Ajay K. Gupta; Mridula Negi; Subrata Nandy; Manoj Kumara; Vishal Singh; Donatella Valente; Irene Petrosillo; Rajiv Pandey	Mapping socio-environmental vulnerability to climate change in different altitude zones in the Indian Himalayas	Entropy weighing; Principal Component Analysis; Socio-environmental vulnerability index; Adaptive capacity; Mountain landscape	2020	Ecological Indicators	Socio-ecological	Principal Component Analysis	Climate change	1	0	1	0	0	0	India	Climate change		1	0	1	0	0	0	0	0	1	1	1	0	0	0	0	1	0	1	0	0	0	0	0	0	0	0	0	1	0	0	0	0
55	J. M. Maurer; J. M. Schaefer; J. B. Russell; S. Rupper; N. Wangdi; A. E. Putnam; N. Young	Seismic observations, numerical modeling, and geomorphic analysis of a glacier lake outburst flood in the Himalayas		2020	Science Advances	Ecological	GIS	Glacial Lake Outburst floods	1	1	0	0	0	0	Bhutan	Climate change		0	0	0	0	0	1	0	0	1	1	1	1	0	0	0	0	0	0	1	0	0	0	0	0	0	0	0	1	0	0	0	0
56	Bashir Ahmad Lone; Sheraz Ahmad Lone; Ishtiaq Ahmad Mayer	Socio-economic vulnerability assessment of female children to malnutrition in rural Baramulla district of Kashmir Himalayas, India	Female children; Socio-economic vulnerability; Malnutrition; Rural Baramulla	2020	GeoJournal	Social		malnutrition	2	0	0	1	0	0	India	Socio-economic condition		1	0	0	0	0	0	0	1	0	1	0	0	0	0	0	1	0	0	0	0	0	0	0	0	0	0	0	1	0	0	0	0
57	Neha Devi; Hukum Singh	Socio-environmental and industrial vulnerability analysis of the communities in the Shiwalik region of Indian Himalayas foothills	Socio-environmental; Industrial vulnerability; Human-induced; Himalayan foothills; Social vulnerability;Climate change	2021	Trees, Forests and People	Socio-ecological		Industrialization, Climate change	3	0	0	1	0	0	India	Industrialization, Climate change		0	1	1	0	0	0	0	1	0	1	0	0	0	0	0	0	1	0	0	0	0	0	0	0	0	0	0	1	0	0	0	0
58	Samjhana Adhikari; Nabin Dhungana; Suraj Upadhaya	Watershed communities’ livelihood vulnerability to climate change in the Himalayas	Climatic hazards; Livelihood; Vulnerability index; Watershed	2020	Climate change	Economical		Climate change	1	0	1	0	0	0	Nepal	Climate change		0	1	0	0	0	0	0	1	0	1	0	0	1	1	0	0	1	0	0	0	0	0	0	0	0	0	0	1	0	0	0	0
59	Corinne Grainger; Prakash C. Tiwari; Bhagwati Joshi; Meredith Reba; Karen C. Seto	Who Is Vulnerable and Where Do They Live? Case Study of Three Districts in the Uttarakhand Region of India Himalaya	socioeconomic vulnerability; built-environment vulnerability; natural hazards; principal component analysis; Hindu Kush Himalaya	2021	Mountain Research and Development	Socio-ecological	Principal Component Analysis	Population increase, urbanization	3	0	1	0	0	0	India	Population increase, Land use/ cover change		0	1	1	0	0	0	0	1	0	1	0	0	0	0	0	1	0	1	0	0	0	0	0	0	0	0	0	1	0	0	0	0
[truncated: 28 more columns]
